# Supplementary material for: A Combined Transcriptomic and Proteomic Approach to Reveal the Effect of Mogroside V on OVA-Induced Pulmonary Inflammation in Mice
Source: Front Immunol. 2022 Mar 18;13:800143. doi: 10.3389/fimmu.2022.800143 (PMC8972588; doi:10.3389/fimmu.2022.800143)
Supplement: Supplementary file 3 [file DataSheet_3.zip]

Archive with 4 entries (3 files):
- DIA data/C-vs-V.filter.annot.xls
- DIA data/K-vs-C.filter.annot.xls
- DIA data/all.samples.PC_data.xls
- DIA data/
