# Supplementary material for: A Combined Transcriptomic and Proteomic Approach to Reveal the Effect of Mogroside V on OVA-Induced Pulmonary Inflammation in Mice
Source: Front Immunol. 2022 Mar 18;13:800143. doi: 10.3389/fimmu.2022.800143 (PMC8972588; doi:10.3389/fimmu.2022.800143)
Supplement: Supplementary file 6 [file Table_2.xls]

## Sheet: supplementary table 8 DIA-NC -O
	tag
1	ACUTE MYELOID LEUKEMIA
2	ADRENERGIC SIGNALING IN CARDIOMYOCYTES
3	AFRICAN TRYPANOSOMIASIS
4	AGE-RAGE SIGNALING PATHWAY IN DIABETIC COMPLICATIONS
5	ALCOHOLISM
6	ALDOSTERONE SYNTHESIS AND SECRETION
7	ALLOGRAFT REJECTION
8	ALZHEIMER DISEASE
9	AMINO SUGAR AND NUCLEOTIDE SUGAR METABOLISM
10	AMOEBIASIS
11	AMPK SIGNALING PATHWAY
12	ANTIGEN PROCESSING AND PRESENTATION
13	APOPTOSIS
14	ARACHIDONIC ACID METABOLISM
15	ARGININE AND PROLINE METABOLISM
16	ARGININE BIOSYNTHESIS
17	ASTHMA
18	AUTOIMMUNE THYROID DISEASE
19	AUTOPHAGY - ANIMAL
20	B CELL RECEPTOR SIGNALING PATHWAY
21	BIOSYNTHESIS OF AMINO ACIDS
22	C-TYPE LECTIN RECEPTOR SIGNALING PATHWAY
23	CALCIUM SIGNALING PATHWAY
24	CARDIAC MUSCLE CONTRACTION
25	CELL ADHESION MOLECULES (CAMS)
26	CELL CYCLE
27	CELLULAR SENESCENCE
28	CHAGAS DISEASE (AMERICAN TRYPANOSOMIASIS)
29	CHEMICAL CARCINOGENESIS
30	CHEMOKINE SIGNALING PATHWAY
31	CHOLESTEROL METABOLISM
32	CHOLINERGIC SYNAPSE
33	CIRCADIAN ENTRAINMENT
34	COLLECTING DUCT ACID SECRETION
35	COMPLEMENT AND COAGULATION CASCADES
36	CYSTEINE AND METHIONINE METABOLISM
37	CYTOKINE-CYTOKINE RECEPTOR INTERACTION
38	CYTOSOLIC DNA-SENSING PATHWAY
39	DILATED CARDIOMYOPATHY (DCM)
40	DOPAMINERGIC SYNAPSE
41	ECM-RECEPTOR INTERACTION
42	ENDOCYTOSIS
43	EPSTEIN-BARR VIRUS INFECTION
44	ESTROGEN SIGNALING PATHWAY
45	ETHER LIPID METABOLISM
46	FC EPSILON RI SIGNALING PATHWAY
47	FC GAMMA R-MEDIATED PHAGOCYTOSIS
48	FERROPTOSIS
49	FLUID SHEAR STRESS AND ATHEROSCLEROSIS
50	FOCAL ADHESION
51	GABAERGIC SYNAPSE
52	GLUCAGON SIGNALING PATHWAY
53	GLUTAMATERGIC SYNAPSE
54	GLYCEROPHOSPHOLIPID METABOLISM
55	GLYCINE, SERINE AND THREONINE METABOLISM
56	GLYCOSAMINOGLYCAN DEGRADATION
57	GLYCOSPHINGOLIPID BIOSYNTHESIS - GLOBO AND ISOGLOBO SERIES
58	GRAFT-VERSUS-HOST DISEASE
59	GROWTH HORMONE SYNTHESIS, SECRETION AND ACTION
60	HEMATOPOIETIC CELL LINEAGE
61	HEPATITIS B
62	HEPATITIS C
63	HEPATOCELLULAR CARCINOMA
64	HERPES SIMPLEX INFECTION
65	HIF-1 SIGNALING PATHWAY
66	HIPPO SIGNALING PATHWAY
67	HTLV-I INFECTION
68	HUMAN CYTOMEGALOVIRUS INFECTION
69	HUMAN IMMUNODEFICIENCY VIRUS 1 INFECTION
70	HUMAN PAPILLOMAVIRUS INFECTION
71	HYPERTROPHIC CARDIOMYOPATHY (HCM)
72	IL-17 SIGNALING PATHWAY
73	INFLAMMATIORY BOWEL DISEASE (IBD)
74	INFLUENZA A
75	INTESTINAL IMMUNE NETWORK FOR IGA PRODUCTION
76	JAK-STAT SIGNALING PATHWAY
77	KAPOSI SARCOMA-ASSOCIATED HERPESVIRUS INFECTION
78	LEGIONELLOSIS
79	LEISHMANIASIS
80	LEUKOCYTE TRANSENDOTHELIAL MIGRATION
81	LINOLEIC ACID METABOLISM
82	LONG-TERM DEPRESSION
83	LONGEVITY REGULATING PATHWAY - MULTIPLE SPECIES
84	LYSOSOME
85	MALARIA
86	MEASLES
87	MELANOGENESIS
88	METABOLIC PATHWAYS
89	METABOLISM OF XENOBIOTICS BY CYTOCHROME P450
90	MORPHINE ADDICTION
91	NATURAL KILLER CELL MEDIATED CYTOTOXICITY
92	NECROPTOSIS
93	NF-KAPPA B SIGNALING PATHWAY
94	NOD-LIKE RECEPTOR SIGNALING PATHWAY
95	OSTEOCLAST DIFFERENTIATION
96	OXIDATIVE PHOSPHORYLATION
97	OXYTOCIN SIGNALING PATHWAY
98	PANCREATIC CANCER
99	PANCREATIC SECRETION
100	PATHOGENIC ESCHERICHIA COLI INFECTION
101	PATHWAYS IN CANCER
102	PD-L1 EXPRESSION AND PD-1 CHECKPOINT PATHWAY IN CANCER
103	PERTUSSIS
104	PHAGOSOME
105	PHOSPHOLIPASE D SIGNALING PATHWAY
106	PI3K-AKT SIGNALING PATHWAY
107	PLATELET ACTIVATION
108	PLATINUM DRUG RESISTANCE
109	PPAR SIGNALING PATHWAY
110	PRIMARY IMMUNODEFICIENCY
111	PRION DISEASES
112	PROLACTIN SIGNALING PATHWAY
113	PROSTATE CANCER
114	PROTEIN DIGESTION AND ABSORPTION
115	PROTEIN PROCESSING IN ENDOPLASMIC RETICULUM
116	PROTEOGLYCANS IN CANCER
117	PURINE METABOLISM
118	PYRIMIDINE METABOLISM
119	RAP1 SIGNALING PATHWAY
120	REGULATION OF ACTIN CYTOSKELETON
121	RELAXIN SIGNALING PATHWAY
122	RENIN SECRETION
123	RETROGRADE ENDOCANNABINOID SIGNALING
124	RHEUMATOID ARTHRITIS
125	RIG-I-LIKE RECEPTOR SIGNALING PATHWAY
126	SALIVARY SECRETION
127	SALMONELLA INFECTION
128	SEROTONERGIC SYNAPSE
129	STAPHYLOCOCCUS AUREUS INFECTION
130	STEROID BIOSYNTHESIS
131	SYNAPTIC VESICLE CYCLE
132	SYSTEMIC LUPUS ERYTHEMATOSUS
133	TH1 AND TH2 CELL DIFFERENTIATION
134	TH17 CELL DIFFERENTIATION
135	THYROID HORMONE SIGNALING PATHWAY
136	THYROID HORMONE SYNTHESIS
137	TNF SIGNALING PATHWAY
138	TOLL-LIKE RECEPTOR SIGNALING PATHWAY
139	TOXOPLASMOSIS
140	TRANSCRIPTIONAL MISREGULATION IN CANCERS
141	TUBERCULOSIS
142	TYPE I DIABETES MELLITUS
143	UBIQUITIN MEDIATED PROTEOLYSIS
144	VIRAL CARCINOGENESIS
145	VIRAL MYOCARDITIS
146	VIRAL PROTEIN INTERACTION WITH CYTOKINE AND CYTOKINE RECEPTOR
